# Supplementary material for: HCC: RNA-Sequencing in Cirrhosis
Source: Biomolecules. 2023 Jan 10;13(1):141. doi: 10.3390/biom13010141 (PMC9855755; doi:10.3390/biom13010141)
Supplement: Supplementary file 1 [file biomolecules-13-00141-s001.zip]

Archive with 2 entries (2 files):
- biomolecules-2031146 supp for final-2.pdf
- Table S3.xlsx
