# Supplementary material for: HCC: RNA-Sequencing in Cirrhosis
Source: Biomolecules. 2023 Jan 10;13(1):141. doi: 10.3390/biom13010141 (PMC9855755; doi:10.3390/biom13010141)
Supplement: Supplementary file 1 [file biomolecules-13-00141-s001.zip › Table S3.xlsx]

## Sheet: Sheet1
id	change
ALKBH3-AS1	down
ARHGEF7-AS2	down
BCDIN3D-AS1	down
CHRM3-AS2	down
COL4A2-AS1	down
CPS1-IT1	down
DANT2	down
DIO3OS	down
DISC1FP1	down
ERICH1-AS1	down
FAM99A	down
FAM99B	down
HCG23	down
HID1-AS1	down
KCND3-IT1	down
LINC00298	down
LINC00311	down
LINC00444	down
LINC00473	down
LINC00479	down
LINC00487	down
LINC00526	down
LINC00539	down
LINC00572	down
LINC00574	down
LINC00839	down
LINC00845	down
LINC00882	down
LINC01018	down
LINC01093	down
LINC01123	down
LINC01219	down
LINC01259	down
LINC01344	down
LINC01354	down
LINC01428	down
LINC01595	down
lnc-AADAC-1	down
lnc-ABAT-1	down
lnc-ABCA12-5	down
lnc-ABCA5-16	down
lnc-ABCA8-4	down
lnc-ABCA9-5	down
lnc-ABCE1-5	down
lnc-ABTB2-1	down
lnc-AC006305.1-2	down
lnc-AC007401.2.1-3	down
lnc-AC008676.1-1	down
lnc-AC010336.2-2	down
lnc-AC010872.2.1-1	down
lnc-AC011239.1.1-11	down
lnc-AC011239.1.1-2	down
lnc-AC011239.1.1-5	down
lnc-AC011366.3.1-6	down
lnc-AC016251.1-4	down
lnc-AC027763.2.1-2	down
lnc-AC037487.1-6	down
lnc-AC073416.2-10	down
lnc-AC099552.4.1-3	down
lnc-AC099552.4.1-5	down
lnc-AC103588.1.1-2	down
lnc-AC104537.1-2	down
lnc-AC109829.1.1-1	down
lnc-AC110080.1-20	down
lnc-AC110373.1-6	down
lnc-AC114772.1-4	down
lnc-AC145676.2.1-11	down
lnc-ACAD9-3	down
lnc-ACAT1-1	down
lnc-ACLY-1	down
lnc-ACMSD-1	down
lnc-ACO1-1	down
lnc-ACOT2-1	down
lnc-ACSL1-4	down
lnc-ACSM1-3	down
lnc-ACSM3-1	down
lnc-ACSM4-2	down
lnc-ACSM4-4	down
lnc-ACSM5-3	down
lnc-ACTC1-1	down
lnc-ACTRT1-2	down
lnc-ACVR2A-6	down
lnc-ACVR2B-1	down
lnc-ADAM10-2	down
lnc-ADAM2-1	down
lnc-ADAM22-2	down
lnc-ADAMTS18-6	down
lnc-ADCYAP1-5	down
lnc-ADH5-1	down
lnc-ADHFE1-2	down
lnc-ADO-2	down
lnc-ADRB2-1	down
lnc-ADRB2-2	down
lnc-AEN-1	down
lnc-AFAP1L2-1	down
lnc-AFF3-1	down
lnc-AFTPH-1	down
lnc-AGAP1-2	down
lnc-AGAP1-4	down
lnc-AGAP1-5	down
lnc-AIG1-4	down
lnc-AIM1-3	down
lnc-AKAP5-4	down
lnc-AKIRIN1-3	down
lnc-AKT1-1	down
lnc-AL033381.1-3	down
lnc-AL035696.1-10	down
lnc-AL136218.1-4	down
lnc-AL353597.1-5	down
lnc-AL583828.1-1	down
lnc-AL901608.1-24	down
lnc-ALAS1-1	down
lnc-ALDH7A1-9	down
lnc-ALPK2-3	down
lnc-AMDHD1-1	down
lnc-AMIGO2-6	down
lnc-AMOTL2-1	down
lnc-AMOTL2-2	down
lnc-ANKRD11-1	down
lnc-ANKRD13B-1	down
lnc-ANKRD20A1-3	down
lnc-ANKRD20A3-10	down
lnc-ANKRD20A3-4	down
lnc-ANKRD20A4-2	down
lnc-ANKRD33B-9	down
lnc-ANKRD55-2	down
lnc-AP000790.1-3	down
lnc-APIP-3	down
lnc-APLN-1	down
lnc-APOL1-7	down
lnc-APPL2-1	down
lnc-AQP9-5	down
lnc-ARAP2-5	down
lnc-ARHGAP32-2	down
lnc-ARHGEF1-1	down
lnc-ARL3-2	down
lnc-ARL4C-4	down
lnc-ARMC6-1	down
lnc-ARSI-2	down
lnc-ARVCF-1	down
lnc-ASF1A-5	down
lnc-ASPH-7	down
lnc-ATG2B-3	down
lnc-ATHL1-1	down
lnc-ATOH7-1	down
lnc-ATOH8-1	down
lnc-ATP12A-2	down
lnc-ATP5D-2	down
lnc-ATP6V1C1-6	down
lnc-ATPBD4-3	down
lnc-ATXN1L-2	down
lnc-ATXN3L-5	down
lnc-BAG4-1	down
lnc-BAG4-2	down
lnc-BANP-12	down
lnc-BANP-2	down
lnc-BANP-4	down
lnc-BCAR1-1	down
lnc-BCKDHB-1	down
lnc-BCKDHB-2	down
lnc-BCKDHB-3	down
lnc-BCKDHB-5	down
lnc-BCL11A-6	down
lnc-BCL9-4	down
lnc-BHMT-1	down
lnc-BID-1	down
lnc-BIN1-1	down
lnc-BLNK-1	down
lnc-BLZF1-2	down
lnc-BMP6-15	down
lnc-BMX-3	down
lnc-BPY2B-4	down
lnc-BTAF1-1	down
lnc-BTLA-4	down
lnc-BX255923.1-7	down
lnc-C10orf11-6	down
lnc-C10orf137-1	down
lnc-C10orf28-1	down
lnc-C10orf53-1	down
lnc-C11orf40-1	down
lnc-C11orf92-3	down
lnc-C12orf35-3	down
lnc-C12orf48-2	down
lnc-C12orf61-3	down
lnc-C13orf44-3	down
lnc-C14orf1-2	down
lnc-C14orf162-2	down
lnc-C14orf177-6	down
lnc-C15orf2-5	down
lnc-C15orf2-7	down
lnc-C15orf2-8	down
lnc-C15orf2-9	down
lnc-C16orf95.1-2	down
lnc-C17orf47-1	down
lnc-C17orf48-3	down
lnc-C17orf48-4	down
lnc-C17orf48-5	down
lnc-C17orf48-8	down
lnc-C17orf81-2	down
lnc-C17orf81-3	down
lnc-C17orf89-1	down
lnc-C17orf97-3	down
lnc-C1orf167-2	down
lnc-C1orf185-2	down
lnc-C1orf74-5	down
lnc-C20orf24-3	down
lnc-C21orf119-3	down
lnc-C21orf2-1	down
lnc-C2CD2L-2	down
lnc-C2orf18-1	down
lnc-C2orf83-2	down
lnc-C3orf65-1	down
lnc-C3orf77-2	down
lnc-C3orf79-2	down
lnc-C3orf79-3	down
lnc-C4orf49-2	down
lnc-C5orf39-7	down
lnc-C6orf195-32	down
lnc-C6orf225-1	down
lnc-C6orf70-4	down
lnc-C6orf97-4	down
lnc-C7orf10-4	down
lnc-C9orf139-2	down
lnc-C9orf156-1	down
lnc-C9orf3-2	down
lnc-C9orf41-2	down
lnc-C9orf46-4	down
lnc-C9orf57-4	down
lnc-CABYR-1	down
lnc-CACNA1B-3	down
lnc-CACNG5-1	down
lnc-CACNG6-2	down
lnc-CALCB-4	down
lnc-CAPZA3-1	down
lnc-CARD6-3	down
lnc-CAST-5	down
lnc-CAST-8	down
lnc-CBWD5-2	down
lnc-CCAR1-2	down
lnc-CCBL2-1	down
lnc-CCDC125-13	down
lnc-CCDC125-19	down
lnc-CCDC125-22	down
lnc-CCDC125-5	down
lnc-CCDC125-6	down
lnc-CCDC125-7	down
lnc-CCDC13-3	down
lnc-CCDC134-1	down
lnc-CCDC167-2	down
lnc-CCDC37-9	down
lnc-CCDC39-1	down
lnc-CCDC54-4	down
lnc-CCDC69-2	down
lnc-CCDC82-7	down
lnc-CCDC89-1	down
lnc-CCND2-4	down
lnc-CCNL1-3	down
lnc-CCNY-2	down
lnc-CCT4-1	down
lnc-CD164L2-1	down
lnc-CD72-2	down
lnc-CDADC1-1	down
lnc-CDAN1-1	down
lnc-CDC42SE2-1	down
lnc-CDC42SE2-5	down
lnc-CDH10-6	down
lnc-CDH1-4	down
lnc-CDH8-8	down
lnc-CDHR3-6	down
lnc-CDK16-2	down
lnc-CDNF-3	down
lnc-CDRT15-6	down
lnc-CDRT4-2	down
lnc-CDX2-1	down
lnc-CECR2-5	down
lnc-CEP68-1	down
lnc-CEP97-5	down
lnc-CES5A-3	down
lnc-CFHR1-1	down
lnc-CGA-1	down
lnc-CGRRF1-3	down
lnc-CH25H-2	down
lnc-CHAF1B-3	down
lnc-CHD9-1	down
lnc-CHODL-12	down
lnc-CHPT1-5	down
lnc-CHST7-2	down
lnc-CIB1-1	down
lnc-CIB2-5	down
lnc-CISD2-3	down
lnc-CLCC1-1	down
lnc-CLCNKB-3	down
lnc-CLEC4D-1	down
lnc-CLK4-2	down
lnc-CLLU1.1-1	down
lnc-CLRN2-5	down
lnc-CNPY2-2	down
lnc-CNTNAP3B-7	down
lnc-COG3-4	down
lnc-COL20A1-1	down
lnc-COL4A1-6	down
lnc-COL4A4-2	down
lnc-COL6A5-4	down
lnc-COL9A3-1	down
lnc-COMMD10-4	down
lnc-COPS8-1	down
lnc-COQ9-3	down
lnc-COX10-4	down
lnc-COX7B-2	down
lnc-CPB1-2	down
lnc-CPO-2	down
lnc-CPVL-4	down
lnc-CREBZF-4	down
lnc-CREBZF-5	down
lnc-CRELD1-2	down
lnc-CRYL1-1	down
lnc-CRYZ-1	down
lnc-CSGALNACT1-3	down
lnc-CSMD1-14	down
lnc-CTC1-4	down
lnc-CTCFL-1	down
lnc-CTD-2210P24.4.1-5	down
lnc-CTD-2523D13.1.1-4	down
lnc-CTDSP2-1	down
lnc-CTRB1-2	down
lnc-CTSZ-7	down
lnc-CTTNBP2NL-5	down
lnc-CXorf67-1	down
lnc-CXorf68-1	down
lnc-CXXC11-2	down
lnc-CYP3A7-2	down
lnc-DAGLA-1	down
lnc-DAPP1-1	down
lnc-DCAF4L1-2	down
lnc-DCTD-1	down
lnc-DDX10-1	down
lnc-DDX58-3	down
lnc-DERL2-4	down
lnc-DFNB59-5	down
lnc-DGKB-1	down
lnc-DHRS12-3	down
lnc-DHRSX-1	down
lnc-DICER1-5	down
lnc-DIRAS3-1	down
lnc-DLGAP2-2	down
lnc-DLGAP4-1	down
lnc-DLK1-15	down
lnc-DLX2-3	down
lnc-DLX2-4	down
lnc-DNAH7-1	down
lnc-DPF3-2	down
lnc-DPYS-3	down
lnc-DRAP1-1	down
lnc-DSCR4-12	down
lnc-DYM-3	down
lnc-DYNC1I1-1	down
lnc-DYNLL1-4	down
lnc-EBNA1BP2-1	down
lnc-EFS-1	down
lnc-EIF2A-4	down
lnc-EIF2B5-1	down
lnc-EIF2B5-3	down
lnc-EIF2B5-4	down
lnc-EIF2S3L.1-5	down
lnc-EIF3A-1	down
lnc-EIF4ENIF1-2	down
lnc-EIF5-2	down
lnc-ELAVL2-3	down
lnc-ELF5-4	down
lnc-ENDOD1-1	down
lnc-ENDOD1-5	down
lnc-ENHO-1	down
lnc-ENOSF1-1	down
lnc-ENPEP-1	down
lnc-EPG5-4	down
lnc-EPM2AIP1-3	down
lnc-EPN1-4	down
lnc-ERAS-1	down
lnc-ERCC5-4	down
lnc-ERI1-6	down
lnc-ERMP1-5	down
lnc-ERN1-2	down
lnc-ERRFI1-1	down
lnc-ESRRG-3	down
lnc-ETV5-2	down
lnc-EXOC2-14	down
lnc-F10-2	down
lnc-F8-2	down
lnc-FADD-1	down
lnc-FAH-1	down
lnc-FAM106A-1	down
lnc-FAM107A-4	down
lnc-FAM110C-1	down
lnc-FAM113B-4	down
lnc-FAM113B-8	down
lnc-FAM127C-1	down
lnc-FAM153A-3	down
lnc-FAM153C-3	down
lnc-FAM160A1-2	down
lnc-FAM161A-1	down
lnc-FAM165B-1	down
lnc-FAM172A-6	down
lnc-FAM184B-6	down
lnc-FAM199X-2	down
lnc-FAM20C-7	down
lnc-FAM22D-2	down
lnc-FAM22G-2	down
lnc-FAM27D1.1-13	down
lnc-FAM3B-8	down
lnc-FAM45A-4	down
lnc-FAM46C-1	down
lnc-FAM55D-3	down
lnc-FAM71D-4	down
lnc-FAM75A7-9	down
lnc-FAM82A1-11	down
lnc-FAM86C1-2	down
lnc-FAM98A-1	down
lnc-FAM9B-1	down
lnc-FAS-4	down
lnc-FBP2-4	down
lnc-FBXL14-2	down
lnc-FBXL3-8	down
lnc-FBXL5-2	down
lnc-FBXO30-3	down
lnc-FBXO45-3	down
lnc-FBXO8-3	down
lnc-FBXW11-2	down
lnc-FBXW7-5	down
lnc-FCHO2-4	down
lnc-FCRL1-1	down
lnc-FDX1-2	down
lnc-FEZF2-8	down
lnc-FGA-1	down
lnc-FGF9-5	down
lnc-FKBP2-2	down
lnc-FKBP5-1	down
lnc-FKBP6-2	down
lnc-FOLH1-1	down
lnc-FOXC1-10	down
lnc-FOXD4L2-4	down
lnc-FOXO1-3	down
lnc-FPGS-1	down
lnc-FRG1B-1	down
lnc-FRMD7-2	down
lnc-FSCN2-3	down
lnc-FSIP1-7	down
lnc-FZD1-5	down
lnc-FZD4-4	down
lnc-G6PC-1	down
lnc-GAB4-4	down
lnc-GABARAPL2-1	down
lnc-GABPA-9	down
lnc-GABPB1-2	down
lnc-GALC-13	down
lnc-GALM-4	down
lnc-GALNT3-1	down
lnc-GALNTL1-1	down
lnc-GALNTL1-2	down
lnc-GALNTL5-2	down
lnc-GARNL3-2	down
lnc-GATSL1-7	down
lnc-GCKR-1	down
lnc-GCN1L1-3	down
lnc-GCNT1-1	down
lnc-GCNT6-3	down
lnc-GDF11-1	down
lnc-GEMIN4-1	down
lnc-GGNBP1-3	down
lnc-GLE1-1	down
lnc-GLRA1-2	down
lnc-GLRX-3	down
lnc-GLT6D1-2	down
lnc-GMPR2-1	down
lnc-GMPS-2	down
lnc-GNAQ-11	down
lnc-GNG10-2	down
lnc-GNLY-1	down
lnc-GNLY-2	down
lnc-GNLY-4	down
lnc-GOT1-1	down
lnc-GPBP1-7	down
lnc-GPLD1-2	down
lnc-GPR137B-5	down
lnc-GPR137B-6	down
lnc-GPR157-2	down
lnc-GPR26-9	down
lnc-GPR27-18	down
lnc-GPR27-5	down
lnc-GPR27-6	down
lnc-GPR89B-7	down
lnc-GPT2-7	down
lnc-GRAMD3-3	down
lnc-GRAMD3-4	down
lnc-GRB7-4	down
lnc-GRHL1-1	down
lnc-GRM6-1	down
lnc-GRPEL1-4	down
lnc-GS1-211B7.1.1-4	down
lnc-GTF2E2-2	down
lnc-GTF2F2-6	down
lnc-GTF3C1-4	down
lnc-GUF1-7	down
lnc-GUSB-7	down
lnc-GYG2P1-1	down
lnc-GZMK-2	down
lnc-H2AFJ-2	down
lnc-H3F3C-2	down
lnc-H6PD-2	down
lnc-HAAO-2	down
lnc-HABP2-1	down
lnc-HAND2-1	down
lnc-HAO1-5	down
lnc-HAO2-7	down
lnc-HDDC2-10	down
lnc-HEATR4-6	down
lnc-HECA-1	down
lnc-HERC1-5	down
lnc-HEXA-1	down
lnc-HIST2H3PS2-7	down
lnc-HIST2H4A-2	down
lnc-HLCS-4	down
lnc-HLX-5	down
lnc-HMBOX1-1	down
lnc-HMGB2-7	down
lnc-HOMEZ-3	down
lnc-HPR-1	down
lnc-HS3ST3A1-6	down
lnc-HS3ST3A1-7	down
lnc-HS3ST3B1-5	down
lnc-HS3ST3B1-9	down
lnc-HSD17B3-2	down
lnc-ICA1L-5	down
lnc-ID2-1	down
lnc-IFI44-3	down
lnc-IFI44-4	down
lnc-IFI44-5	down
lnc-IGFBP7-3	down
lnc-IGLL5-1	down
lnc-IGSF21-3	down
lnc-IL17A-2	down
lnc-IL17RA-6	down
lnc-IL23A-1	down
lnc-IL5RA-8	down
lnc-IL6-5	down
lnc-INHBC-1	down
lnc-INO80B-1	down
lnc-INO80D-3	down
lnc-INPP4A-2	down
lnc-INPP4B-2	down
lnc-INSIG2-12	down
lnc-INTS12-2	down
lnc-INTS8-2	down
lnc-IQGAP2-4	down
lnc-IRF2-2	down
lnc-IRF2-6	down
lnc-IRF2BP2-2	down
lnc-IRS2-6	down
lnc-ISCU-1	down
lnc-ITGB3BP-12	down
lnc-ITGB5-3	down
lnc-ITGB6-1	down
lnc-ITK-2	down
lnc-ITK-4	down
lnc-JAG1-6	down
lnc-JAK1-5	down
lnc-KAT2B-3	down
lnc-KAT2B-8	down
lnc-KAT7-5	down
lnc-KATNA1-1	down
lnc-KCNB2-1	down
lnc-KCNG2-2	down
lnc-KCNMB2-1	down
lnc-KCNMB2-10	down
lnc-KCNMB2-2	down
lnc-KCNQ2-6	down
lnc-KCNS3-2	down
lnc-KCNS3-4	down
lnc-KCNS3-8	down
lnc-KCTD10-1	down
lnc-KCTD1-2	down
lnc-KDM5A-3	down
lnc-KIAA0125-2	down
lnc-KIAA0226-8	down
lnc-KIAA0226L-4	down
lnc-KIAA1239-1	down
lnc-KIAA1731-1	down
lnc-KIAA1737-2	down
lnc-KLB-2	down
lnc-KLF13-2	down
lnc-KLF14-1	down
lnc-KLF14-5	down
lnc-KLF8-1	down
lnc-KLHDC7A-2	down
lnc-KLHDC7A-4	down
lnc-KLHDC7A-5	down
lnc-KLHL1-11	down
lnc-KLHL25-6	down
lnc-KLHL25-9	down
lnc-KLRD1-2	down
lnc-KYNU-9	down
lnc-LARP4-2	down
lnc-LAX1-4	down
lnc-LAYN-1	down
lnc-LEF1-3	down
lnc-LEPR-1	down
lnc-LGALS2-1	down
lnc-LINGO2-1	down
lnc-LIPI-7	down
lnc-LL22NC03-63E9.3.1-6	down
lnc-LMO2-3	down
lnc-LNPEP-5	down
lnc-LPHN2-5	down
lnc-LPP-4	down
lnc-LRAT-2	down
lnc-LRCH1-1	down
lnc-LRCH1-5	down
lnc-LRCH1-7	down
lnc-LRCH3-1	down
lnc-LRIG3-1	down
lnc-LRP8-3	down
lnc-LRRC31-2	down
lnc-LRRC57-1	down
lnc-LRRC63-3	down
lnc-LRRCC1-2	down
lnc-LRRTM3-13	down
lnc-LTA4H-1	down
lnc-LYPD6-12	down
lnc-LYPD6-13	down
lnc-LYPD6-16	down
lnc-LYPD6-3	down
lnc-LYPD6-6	down
lnc-LYPD6-7	down
lnc-LYPD6-8	down
lnc-LYPD6-9	down
lnc-LYZL1-10	down
lnc-LYZL1-11	down
lnc-MAFB-6	down
lnc-MAGEB1-2	down
lnc-MAK16-11	down
lnc-MALT1-14	down
lnc-MAN2A1-7	down
lnc-MANSC4-3	down
lnc-MAP3K8-22	down
lnc-MARC1-2	down
lnc-MARC2-2	down
lnc-MARC2-3	down
lnc-MATN2-1	down
lnc-MBOAT4-2	down
lnc-MCF2L-3	down
lnc-MCHR1-3	down
lnc-MDM1-1	down
lnc-MDS2-2	down
lnc-ME2-5	down
lnc-MED12L-2	down
lnc-MED14-8	down
lnc-MED20-3	down
lnc-METAP1-7	down
lnc-METTL10-2	down
lnc-MEX3D-6	down
lnc-MFSD9-10	down
lnc-MGST1-4	down
lnc-MGST1-6	down
lnc-MIA2-2	down
lnc-MICALCL-1	down
lnc-MKRN3-7	down
lnc-MLF1IP-1	down
lnc-MLH1-2	down
lnc-MLLT4-9	down
lnc-MOCS2-6	down
lnc-MOG-2	down
lnc-MON1B-2	down
lnc-MON2-3	down
lnc-MPEG1-4	down
lnc-MPEG1-7	down
lnc-MPHOSPH8-4	down
lnc-MPI-1	down
lnc-MPZL1-2	down
lnc-MRPL3-2	down
lnc-MRPL39-3	down
lnc-MRPL47-2	down
lnc-MRPL47-4	down
lnc-MRPS18C-4	down
lnc-MRPS25-4	down
lnc-MSGN1-4	down
lnc-MSMO1-1	down
lnc-MSRA-1	down
lnc-MST1-1	down
lnc-MT1F-2	down
lnc-MT1X-1	down
lnc-MT1X-2	down
lnc-MT2A-1	down
lnc-MTDH-3	down
lnc-MTFP1-3	down
lnc-MTMR4-2	down
lnc-MTO1-1	down
lnc-MTR-3	down
lnc-MTUS1-3	down
lnc-MYB-13	down
lnc-MYBBP1A-2	down
lnc-MYCN-9	down
lnc-MYF5-2	down
lnc-MYNN-6	down
lnc-MYO6-10	down
lnc-MYO6-15	down
lnc-MYO6-3	down
lnc-MYOM1-6	down
lnc-MYOZ2-3	down
lnc-MZT1-6	down
lnc-NARG2-5	down
lnc-NBPF15-2	down
lnc-NCL-5	down
lnc-NDE1-4	down
lnc-NDRG1-3	down
lnc-NDUFS8-2	down
lnc-NEDD4L-1	down
lnc-NEU3-3	down
lnc-NFKB2-1	down
lnc-NKX2-3-2	down
lnc-NLGN4X-2	down
lnc-NMT1-1	down
lnc-NNMT-2	down
lnc-NNMT-3	down
lnc-NOC2L-1	down
lnc-NOD1-2	down
lnc-NOD1-3	down
lnc-NOD2-1	down
lnc-NONO-1	down
lnc-NOTCH2-2	down
lnc-NPIP-1	down
lnc-NPTX1-2	down
lnc-NRGN-3	down
lnc-NRL-3	down
lnc-NRP1-2	down
lnc-NRP1-4	down
lnc-NTF3-3	down
lnc-NTN4-3	down
lnc-NUCB2-9	down
lnc-NUDT16-2	down
lnc-NUDT21-4	down
lnc-NUDT5-1	down
lnc-NUDT6-3	down
lnc-NUP93-2	down
lnc-NUPL1-5	down
lnc-OAS3-1	down
lnc-OCM2-1	down
lnc-ODF4-4	down
lnc-OIT3-4	down
lnc-ONECUT1-1	down
lnc-OR13A1-4	down
lnc-OR2AG1-1	down
lnc-OR2AT4-3	down
lnc-ORAOV1-3	down
lnc-ORC6-5	down
lnc-OSBPL7-1	down
lnc-OSBPL9-5	down
lnc-OSBPL9-6	down
lnc-OSR1-5	down
lnc-OSTC-2	down
lnc-OTUD7A-1	down
lnc-P2RX7-1	down
lnc-P4HA1-2	down
lnc-PABPN1L-3	down
lnc-PAPD7-7	down
lnc-PAPSS2-3	down
lnc-PAX1-1	down
lnc-PCBP1-4	down
lnc-PCGF5-2	down
lnc-PCSK7-2	down
lnc-PCYOX1-3	down
lnc-PDE4B-2	down
lnc-PDILT-1	down
lnc-PDLIM3-6	down
lnc-PDZD8-7	down
lnc-PER2-4	down
lnc-PERP-2	down
lnc-PEX26-2	down
lnc-PEX3-1	down
lnc-PEX3-2	down
lnc-PGRMC2-2	down
lnc-PHF14-6	down
lnc-PHF14-7	down
lnc-PHF17-3	down
lnc-PHGDH-2	down
lnc-PHKB-8	down
lnc-PHOX2A-2	down
lnc-PIGL-1	down
lnc-PIGN-6	down
lnc-PIK3C2G-2	down
lnc-PINX1-1	down
lnc-PITRM1-12	down
lnc-PJA2-4	down
lnc-PLAA-3	down
lnc-PLCB1-1	down
lnc-PLEKHA2-5	down
lnc-PLEKHA7-5	down
lnc-PLEKHG4-1	down
lnc-PLEKHM1-2	down
lnc-PLG-1	down
lnc-PLOD2-3	down
lnc-PLSCR2-2	down
lnc-PMEPA1-3	down
lnc-PNMA2-4	down
lnc-PNMA2-5	down
lnc-PNMA2-6	down
lnc-POLR1E-4	down
lnc-POLR1E-5	down
lnc-POLR2B-12	down
lnc-POLR3GL-8	down
lnc-PON3-1	down
lnc-POTEC-2	down
lnc-POTEM-9	down
lnc-POU4F3-1	down
lnc-POU5F1B-10	down
lnc-PPAP2A-1	down
lnc-PPAP2B-6	down
lnc-PPAPDC2-2	down
lnc-PPIAL4C-5	down
lnc-PPIL2-6	down
lnc-PPP1CC-2	down
lnc-PPP1R12B-2	down
lnc-PPP1R18-3	down
lnc-PPP2CB-2	down
lnc-PPP2R2D-1	down
lnc-PPP2R4-8	down
lnc-PPP4R1-2	down
lnc-PPP6R3-2	down
lnc-PQLC2-2	down
lnc-PQLC3-1	down
lnc-PRAGMIN.1-4	down
lnc-PRDM6-1	down
lnc-PRKAB2-6	down
lnc-PRSS50-1	down
lnc-PRSS55-4	down
lnc-PSAT1-2	down
lnc-PSD4-3	down
lnc-PSIP1-3	down
lnc-PTCH1-8	down
lnc-PTER-1	down
lnc-PTGR2-3	down
lnc-PTPLB-2	down
lnc-PTPN14-9	down
lnc-PXDN-3	down
lnc-PYGO1-2	down
lnc-QDPR-1	down
lnc-RAB11B-3	down
lnc-RAB1A-12	down
lnc-RAB1A-6	down
lnc-RAB23-17	down
lnc-RAB33B-6	down
lnc-RAB40A-1	down
lnc-RAB7A-2	down
lnc-RAB8B-3	down
lnc-RABEP2-6	down
lnc-RABEP2-7	down
lnc-RABGEF1-2	down
lnc-RAC1-2	down
lnc-RAC3-1	down
lnc-RALGAPA2-5	down
lnc-RAN-7	down
lnc-RBM25-1	down
lnc-RBPMS2-4	down
lnc-RCL1-2	down
lnc-RDH8-1	down
lnc-RGMB-1	down
lnc-RGN-1	down
lnc-RGPD8-2	down
lnc-RGS7-3	down
lnc-RHBDD2-2	down
lnc-RHOXF1-3	down
lnc-RICTOR-1	down
lnc-RIMS3-3	down
lnc-RLIM-1	down
lnc-RNF11-4	down
lnc-RNF121-3	down
lnc-RNF14-1	down
lnc-RNF17-4	down
lnc-RNF217-2	down
lnc-RNF219-6	down
lnc-RNMT-3	down
lnc-ROGDI-4	down
lnc-ROPN1B-2	down
lnc-ROPN1L-11	down
lnc-RORA-2	down
lnc-RP11-1105G2.3.1-6	down
lnc-RP11-15K19.2.1-1	down
lnc-RP11-181C3.1.1-1	down
lnc-RP11-195B21.3.1-4	down
lnc-RP11-195B21.3.1-6	down
lnc-RP11-210M15.2.1-3	down
lnc-RP11-231C14.2.1-4	down
lnc-RP11-262H14.4.1-4	down
lnc-RP11-262H14.4.1-6	down
lnc-RP11-298P3.4.1-1	down
lnc-RP11-298P3.4.1-2	down
lnc-RP11-325I22.2.1-4	down
lnc-RP11-35N6.1.1-1	down
lnc-RP11-404L6.2.1-3	down
lnc-RP11-407N17.3.1-2	down
lnc-RP11-468E2.4.1-2	down
lnc-RP11-579D7.1.1-4	down
lnc-RP11-650K20.3.1-3	down
lnc-RP11-736N17.6.1-2	down
lnc-RP11-80A15.1.1-6	down
lnc-RP11-944C7.1.1-4	down
lnc-RP1L1-6	down
lnc-RPA3-3	down
lnc-RPE-13	down
lnc-RPL36AL-2	down
lnc-RPL39L-2	down
lnc-RRP8-1	down
lnc-RTN1-1	down
lnc-RTN4R-2	down
lnc-RWDD1-1	down
lnc-RYBP-6	down
lnc-S1PR1-11	down
lnc-SALL1-9	down
lnc-SAMD5-2	down
lnc-SCAF8-3	down
lnc-SCARB2-1	down
lnc-SCG3-1	down
lnc-SCN2A-5	down
lnc-SCN2A-6	down
lnc-SCN4A-2	down
lnc-SCNN1D-1	down
lnc-SCO1-2	down
lnc-SCTR-2	down
lnc-SEC61B-1	down
lnc-SEL1L3-7	down
lnc-SEPT9-1	down
lnc-SERBP1-1	down
lnc-SERP2-6	down
lnc-SERPINB5-1	down
lnc-SERPINB8-1	down
lnc-SERPINI1-1	down
lnc-SERTAD2-2	down
lnc-SERTAD2-5	down
lnc-SETD2-3	down
lnc-SETD4-8	down
lnc-SFTPC-2	down
lnc-SGPP2-1	down
lnc-SH3GL1-2	down
lnc-SHARPIN-1	down
lnc-SHOC2-3	down
lnc-SIAH2-1	down
lnc-SIK2-2	down
lnc-SIRPA-4	down
lnc-SLC12A7-5	down
lnc-SLC15A4-17	down
lnc-SLC16A3-3	down
lnc-SLC1A1-12	down
lnc-SLC20A1-2	down
lnc-SLC22A1-6	down
lnc-SLC22A3-1	down
lnc-SLC25A15-12	down
lnc-SLC25A15-6	down
lnc-SLC25A29-4	down
lnc-SLC2A10-11	down
lnc-SLC35D2-2	down
lnc-SLC35F4-1	down
lnc-SLC38A1-4	down
lnc-SLC38A1-5	down
lnc-SLC38A2-1	down
lnc-SLC38A2-3	down
lnc-SLC38A8-2	down
lnc-SLC38A8-7	down
lnc-SLCO1B1-1	down
lnc-SLCO4A1-1	down
lnc-SLMAP-1	down
lnc-SMARCA5-1	down
lnc-SMC5-10	down
lnc-SMC5-6	down
lnc-SMC5-8	down
lnc-SNAPC5-1	down
lnc-SNRNP25-4	down
lnc-SNURF-11	down
lnc-SNX11-7	down
lnc-SNX20-2	down
lnc-SNX29P2-4	down
lnc-SOCS6-10	down
lnc-SORCS3-5	down
lnc-SOX13-1	down
lnc-SOX17-1	down
lnc-SP110-2	down
lnc-SP110-8	down
lnc-SPATA6-4	down
lnc-SPCS2-1	down
lnc-SPN-4	down
lnc-SPPL3.1-1	down
lnc-SPRY1-10	down
lnc-SRD5A1-3	down
lnc-SRPR-2	down
lnc-SRSF5-3	down
lnc-SRSF6-5	down
lnc-SSTR3-2	down
lnc-STEAP4-1	down
lnc-STRADB-1	down
lnc-STRN3-5	down
lnc-STS-1	down
lnc-SUCLA2-6	down
lnc-SYPL1-4	down
lnc-SYT17-2	down
lnc-TADA2B-4	down
lnc-TADA3-1	down
lnc-TBCA-7	down
lnc-TBCK-1	down
lnc-TC2N-2	down
lnc-TC2N-3	down
lnc-TCF4-6	down
lnc-TECTA-2	down
lnc-TEK-2	down
lnc-TEX13B-3	down
lnc-TEX15-3	down
lnc-TGDS-1	down
lnc-TGFBI-3	down
lnc-TH-1	down
lnc-THADA-6	down
lnc-TIGD5-3	down
lnc-TIMMDC1-2	down
lnc-TLE1-1	down
lnc-TLE3-5	down
lnc-TLE4-9	down
lnc-TMED7-2	down
lnc-TMEM110-MUSTN1-5	down
lnc-TMEM132B-2	down
lnc-TMEM138-3	down
lnc-TMEM155-3	down
lnc-TMEM17-1	down
lnc-TMEM17-4	down
lnc-TMEM178-4	down
lnc-TMEM199-1	down
lnc-TMEM220-2	down
lnc-TMEM234-3	down
lnc-TMEM45A-1	down
lnc-TMEM99-4	down
lnc-TMPPE-2	down
lnc-TMUB2-2	down
lnc-TNFAIP8-2	down
lnc-TNFRSF13B-5	down
lnc-TNFRSF17-1	down
lnc-TNFRSF21-3	down
lnc-TNFSF8-1	down
lnc-TNKS-2	down
lnc-TOP3A-2	down
lnc-TOR1AIP1-2	down
lnc-TPTE2-6	down
lnc-TRIM3-2	down
lnc-TRIM6-TRIM34-1	down
lnc-TRIP10-4	down
lnc-TRMT11-4	down
lnc-TSPYL5-3	down
lnc-TTC39B-1	down
lnc-TTC39B-2	down
lnc-TTC7B-5	down
lnc-TUB-2	down
lnc-TUBGCP3-10	down
lnc-TUBGCP3-12	down
lnc-TUBGCP3-13	down
lnc-TUBGCP6-6	down
lnc-TUSC5-5	down
lnc-UAP1-2	down
lnc-UBA3-1	down
lnc-UBXN10-1	down
lnc-UBXN6-2	down
lnc-UGDH-3	down
lnc-UGGT1-7	down
lnc-ULBP2-6	down
lnc-UPB1-2	down
lnc-UPF3A-2	down
lnc-USP12-3	down
lnc-USP25-3	down
lnc-USP28-5	down
lnc-USP45-1	down
lnc-UTP3-1	down
lnc-VIPR1-1	down
lnc-VN1R2-8	down
lnc-VPS54-5	down
lnc-VRK3-1	down
lnc-VTA1-2	down
lnc-WARS2-2	down
lnc-WASL-1	down
lnc-WBSCR17-5	down
lnc-WDR1-12	down
lnc-WDR64-2	down
lnc-WDR70-2	down
lnc-WDR85-1	down
lnc-WI2-3658N16.1.1-1	down
lnc-WNT7B-2	down
lnc-WWP2-3	down
lnc-XKR6-1	down
lnc-XPNPEP1-1	down
lnc-XPO4-4	down
lnc-XYLT1-5	down
lnc-ZBTB16-1	down
lnc-ZBTB25-6	down
lnc-ZC3H6-3	down
lnc-ZCCHC10-2	down
lnc-ZDHHC17-6	down
lnc-ZFAND2B-1	down
lnc-ZFAND3-2	down
lnc-ZFHX4-3	down
lnc-ZFP42-1	down
lnc-ZFP57-13	down
lnc-ZKSCAN1-1	down
lnc-ZMAT3-6	down
lnc-ZMYM2-8	down
lnc-ZNF117-3	down
lnc-ZNF22-5	down
lnc-ZNF329-2	down
lnc-ZNF35-5	down
lnc-ZNF414-3	down
lnc-ZNF487P-5	down
lnc-ZNF498-1	down
lnc-ZNF510-1	down
lnc-ZNF530-1	down
lnc-ZNF648-3	down
lnc-ZNF771-2	down
lnc-ZNF831-1	down
lnc-ZNF852-4	down
lnc-ZNFX1-2	down
lnc-ZRSR1-2	down
lnc-ZSCAN10-1	down
lnc-ZSWIM2-12	down
MIR22HG	down
MIR325HG	down
MIR99AHG	down
MLIP-IT1	down
MPRIP-AS1	down
NAV2-IT1	down
NCOA7-AS1	down
NRIR	down
PDZRN3-AS1	down
PKN2-AS1	down
PTPRD-AS1	down
PWRN3	down
RGMB-AS1	down
RNF219-AS1	down
SMG7-AS1	down
SOCS2-AS1	down
SOX2-OT	down
STK24-AS1	down
TEX26-AS1	down
TPRG1-AS1	down
TUSC8	down
UBXN10-AS1	down
ZBED3-AS1	down
ZNF295-AS1	down
ZNF503-AS1	down
CRYM-AS1	up
EWSAT1	up
FAM167A-AS1	up
FAM41C	up
KCNMA1-AS1	up
LINC00266-1	up
LINC00397	up
LINC00967	up
LINC01152	up
LINC01180	up
LINC01214	up
LINC01265	up
LINC01482	up
lnc-A4GNT-3	up
lnc-AAGAB-3	up
lnc-ABCA10-1	up
lnc-ABCA1-1	up
lnc-ABCA8-1	up
lnc-ABCD2-6	up
lnc-AC003101.1.1-7	up
lnc-AC005008.2.1-4	up
lnc-AC006156.1-12	up
lnc-AC006455.1-3	up
lnc-AC006946.15.1-2	up
lnc-AC007952.5.1-2	up
lnc-AC008103.1-7	up
lnc-AC009113.1-3	up
lnc-AC011498.1-5	up
lnc-AC016251.1-18	up
lnc-AC016757.3.1-1	up
lnc-AC019294.2-2	up
lnc-AC021593.1-4	up
lnc-AC068473.1-10	up
lnc-AC073416.2-11	up
lnc-AC073416.2-20	up
lnc-AC073624.1.1-3	up
lnc-AC093726.4.1-3	up
lnc-AC099552.4.1-4	up
lnc-AC104667.3.1-2	up
lnc-AC107021.1-5	up
lnc-AC114947.1.1-4	up
lnc-AC138647.1.1-5	up
lnc-AC233263.1-1	up
lnc-ACAA2-2	up
lnc-ACCN3-2	up
lnc-ACOT13-2	up
lnc-ACSL1-5	up
lnc-ACSM3-3	up
lnc-ACVR2A-4	up
lnc-ADAM20-1	up
lnc-ADAMTS5-3	up
lnc-ADC-2	up
lnc-ADCK1-4	up
lnc-AF131215.6.1-1	up
lnc-AGRN-2	up
lnc-AIFM3-1	up
lnc-AKR1E2-7	up
lnc-AKTIP-5	up
lnc-AL020996.1-1	up
lnc-AL020996.1-6	up
lnc-AL137145.2-3	up
lnc-AL360004.1-4	up
lnc-ALDH3A1-2	up
lnc-ALDH8A1-3	up
lnc-ALG10B-8	up
lnc-AMOTL2-3	up
lnc-AMZ2-2	up
lnc-ANGEL1-9	up
lnc-ANKRD34B-1	up
lnc-ANO3-1	up
lnc-ANO3-5	up
lnc-AP3D1-1	up
lnc-APBA2-4	up
lnc-APBB1IP-3	up
lnc-APEX1-4	up
lnc-APEX1-5	up
lnc-APOBEC4-5	up
lnc-ARHGAP11B-1	up
lnc-ARHGAP22-2	up
lnc-ARHGAP26-4	up
lnc-ARHGAP6-3	up
lnc-ARIH1-4	up
lnc-ASAP3-1	up
lnc-ASB13-2	up
lnc-ATG16L1-2	up
lnc-ATP10A-7	up
lnc-ATP2A2-7	up
lnc-ATP5G1-4	up
lnc-ATP6AP2-5	up
lnc-ATP6V0A1-1	up
lnc-ATP6V1C1-8	up
lnc-AVEN-4	up
lnc-B3GNT2-3	up
lnc-BAGE4-12	up
lnc-BAIAP2L2-3	up
lnc-BASP1-16	up
lnc-BBS10-1	up
lnc-BBS4-3	up
lnc-BCL11A-2	up
lnc-BCL2L10-2	up
lnc-BDH1-1	up
lnc-BEX1-3	up
lnc-BID-2	up
lnc-BIK-3	up
lnc-BMS1-4	up
lnc-BPY2B-3	up
lnc-BRAF-1	up
lnc-BRCC3-2	up
lnc-BTG1-2	up
lnc-BTN2A1-1	up
lnc-BVES-2	up
lnc-C10orf113-1	up
lnc-C10orf68-10	up
lnc-C10orf68-12	up
lnc-C11orf36-3	up
lnc-C11orf46-4	up
lnc-C11orf94-1	up
lnc-C12orf42-5	up
lnc-C12orf48-9	up
lnc-C14orf126-7	up
lnc-C14orf133-1	up
lnc-C15orf60-2	up
lnc-C16orf13-4	up
lnc-C16orf62-4	up
lnc-C16orf86-1	up
lnc-C16orf95-4	up
lnc-C16orf95-8	up
lnc-C17orf101-1	up
lnc-C17orf39-1	up
lnc-C17orf58-1	up
lnc-C17orf62-2	up
lnc-C17orf97-6	up
lnc-C19orf44-3	up
lnc-C19orf44-4	up
lnc-C1orf124-3	up
lnc-C1orf201-1	up
lnc-C1orf201-3	up
lnc-C1orf31-1	up
lnc-C21orf62-3	up
lnc-C2orf29-3	up
lnc-C2orf77-3	up
lnc-C3orf19-5	up
lnc-C3orf23-3	up
lnc-C4orf34-4	up
lnc-C5orf17-12	up
lnc-C5orf22-3	up
lnc-C5orf25-4	up
lnc-C5orf30-6	up
lnc-C5orf39-4	up
lnc-C5orf4-2	up
lnc-C5orf49-2	up
lnc-C5orf63-4	up
lnc-C6orf195-7	up
lnc-C6orf201-12	up
lnc-C6orf201-6	up
lnc-C6orf203-3	up
lnc-C6orf221-4	up
lnc-C6orf228-2	up
lnc-C6orf228-3	up
lnc-C8G-3	up
lnc-C8orf22-4	up
lnc-C8orf38-3	up
lnc-C8orf56-5	up
lnc-C9orf82-3	up
lnc-CA8-11	up
lnc-CABLES1-2	up
lnc-CACNA2D1-1	up
lnc-CACNG5-2	up
lnc-CACYBP-2	up
lnc-CADM2-12	up
lnc-CALB1-5	up
lnc-CALM2-9	up
lnc-CAMK2G-1	up
lnc-CASK-9	up
lnc-CASP5-2	up
lnc-CBX2-2	up
lnc-CBX3-1	up
lnc-CCDC113-2	up
lnc-CCDC125-1	up
lnc-CCDC30-1	up
lnc-CCDC51-1	up
lnc-CCDC54-11	up
lnc-CCDC54-12	up
lnc-CCDC61-2	up
lnc-CCDC90A-5	up
lnc-CCDC92-6	up
lnc-CCL13-2	up
lnc-CCL27-1	up
lnc-CCNT1-1	up
lnc-CCRL1-3	up
lnc-CD200R1-3	up
lnc-CD37-2	up
lnc-CDC42BPA-4	up
lnc-CDCA2-1	up
lnc-CDH13-4	up
lnc-CDH15-5	up
lnc-CDK2AP1-4	up
lnc-CDK5-3	up
lnc-CDK5R2-4	up
lnc-CDR1-3	up
lnc-CDR2L-2	up
lnc-CDRT15L2-5	up
lnc-CDYL2-3	up
lnc-CEACAM18-1	up
lnc-CEBPB-6	up
lnc-CENPV-1	up
lnc-CEP128-1	up
lnc-CEP250-3	up
lnc-CFI-1	up
lnc-CHAF1A-3	up
lnc-CHST2-2	up
lnc-CHST8-1	up
lnc-CLDN18-1	up
lnc-CLDN6-1	up
lnc-CLDN6-4	up
lnc-CLEC2L-2	up
lnc-CLEC9A-2	up
lnc-CNNM4-1	up
lnc-CNTNAP2-4	up
lnc-COL4A2-5	up
lnc-COL6A1-2	up
lnc-COMTD1-6	up
lnc-COQ10B-2	up
lnc-COQ2-1	up
lnc-CPT1A-1	up
lnc-CRLF3-4	up
lnc-CROCC-1	up
lnc-CSMD1-9	up
lnc-CTC-236F12.4.1-4	up
lnc-CTD-2054N24.2.1-2	up
lnc-CTH-9	up
lnc-CTIF-1	up
lnc-CTTNBP2NL-4	up
lnc-CUBN-1	up
lnc-CUL4A-2	up
lnc-CXADR-6	up
lnc-CXCL12-4	up
lnc-CXXC5-1	up
lnc-CYP1B1-3	up
lnc-CYP2A6-1	up
lnc-CYP2C18-1	up
lnc-CYP7A1-2	up
lnc-CYYR1-6	up
lnc-DAP-3	up
lnc-DAP-7	up
lnc-DAP-9	up
lnc-DCAF13-2	up
lnc-DCDC2-1	up
lnc-DCTD-4	up
lnc-DDB1-3	up
lnc-DDX1-8	up
lnc-DDX25-1	up
lnc-DEFB131-1	up
lnc-DENR-5	up
lnc-DGAT2L6-1	up
lnc-DGKQ-1	up
lnc-DHX38-22	up
lnc-DHX57-7	up
lnc-DIP2C-1	up
lnc-DKK4-5	up
lnc-DLK1-12	up
lnc-DMGDH-3	up
lnc-DNAH9-1	up
lnc-DOCK4-3	up
lnc-DOCK8-5	up
lnc-DSCR8-4	up
lnc-DTNBP1-1	up
lnc-DTWD2-3	up
lnc-DUOX2-1	up
lnc-DUSP16-1	up
lnc-DUSP16-3	up
lnc-DUSP16-4	up
lnc-DUSP18-2	up
lnc-EAPP-1	up
lnc-EBF3-11	up
lnc-ECHDC1-1	up
lnc-EEA1-2	up
lnc-EEF1B2-1	up
lnc-EFCAB10-1	up
lnc-EFHB-2	up
lnc-EFNA4-1	up
lnc-EGR3-5	up
lnc-EIF1-3	up
lnc-EIF2C1-2	up
lnc-ELK3-1	up
lnc-ELOVL5-3	up
lnc-ELOVL7-2	up
lnc-EMILIN2-6	up
lnc-EMILIN3-1	up
lnc-ENAH-3	up
lnc-EPB41-3	up
lnc-EPN1-7	up
lnc-EPS8L2-1	up
lnc-ERVW-1-3	up
lnc-ESRP2-3	up
lnc-ETNK1-2	up
lnc-ETS2-1	up
lnc-EVI5L-5	up
lnc-EVPLL-2	up
lnc-EXO1-2	up
lnc-EXOSC8-3	up
lnc-EXT1-3	up
lnc-EYA3-2	up
lnc-EZH2-5	up
lnc-F11R-1	up
lnc-FADS6-1	up
lnc-FAM105B-8	up
lnc-FAM110B-10	up
lnc-FAM110B-11	up
lnc-FAM110B-9	up
lnc-FAM117A-3	up
lnc-FAM133B-3	up
lnc-FAM13C-2	up
lnc-FAM150A-3	up
lnc-FAM153C-5	up
lnc-FAM161B-3	up
lnc-FAM161B-4	up
lnc-FAM173B-1	up
lnc-FAM173B-6	up
lnc-FAM183A-1	up
lnc-FAM189A1-5	up
lnc-FAM19A3-2	up
lnc-FAM27C-2	up
lnc-FAM27C-5	up
lnc-FAM35B-1	up
lnc-FAM59A-1	up
lnc-FAM65C-3	up
lnc-FAM71E1-2	up
lnc-FAM82A2-1	up
lnc-FAM98B-3	up
lnc-FANCD2-1	up
lnc-FANCM-4	up
lnc-FARP1-3	up
lnc-FASTKD3-6	up
lnc-FBXO22-3	up
lnc-FBXO22-4	up
lnc-FBXO45-6	up
lnc-FCGRT-2	up
lnc-FEM1A-3	up
lnc-FGF9-16	up
lnc-FGF9-17	up
lnc-FGL1-3	up
lnc-FGL2-8	up
lnc-FHL2-2	up
lnc-FHL3-2	up
lnc-FKBP6-1	up
lnc-FLVCR1-2	up
lnc-FLYWCH1-1	up
lnc-FMO2-1	up
lnc-FOXK1-1	up
lnc-FOXO3-3	up
lnc-FOXP4-2	up
lnc-FPGT-10	up
lnc-FRG2C-6	up
lnc-FTL-1	up
lnc-FUT1-1	up
lnc-FZD1-2	up
lnc-FZD5-1	up
lnc-FZR1-1	up
lnc-GAA-5	up
lnc-GABRG1-4	up
lnc-GAMT-2	up
lnc-GAPVD1-2	up
lnc-GAS2-2	up
lnc-GCG-3	up
lnc-GCLC-2	up
lnc-GCLM-2	up
lnc-GCNT7-1	up
lnc-GDPD4-4	up
lnc-GFAP-4	up
lnc-GGNBP1-5	up
lnc-GHRHR-4	up
lnc-GHRL-1	up
lnc-GJA10-14	up
lnc-GLTSCR1-4	up
lnc-GLYATL3-1	up
lnc-GMNN-5	up
lnc-GNA13-2	up
lnc-GNA13-3	up
lnc-GNAQ-6	up
lnc-GNG5-5	up
lnc-GNPNAT1-2	up
lnc-GNRH1-1	up
lnc-GOLGA6L9-2	up
lnc-GPR157-1	up
lnc-GPR25-3	up
lnc-GPR27-8	up
lnc-GPR64-2	up
lnc-GPRASP2-2	up
lnc-GPX6-1	up
lnc-GREB1-1	up
lnc-GRID2-1	up
lnc-GRPEL1-3	up
lnc-GTF2A2-4	up
lnc-HAAO-5	up
lnc-HAL-1	up
lnc-HARBI1-1	up
lnc-HAS2-3	up
lnc-HES3-2	up
lnc-HGFAC-2	up
lnc-HIST1H2AI-3	up
lnc-HIST1H2BJ-5	up
lnc-HIST1H3D-1	up
lnc-HIST3H2A-1	up
lnc-HMGB2-10	up
lnc-HMOX1-1	up
lnc-HOOK2-3	up
lnc-HPRT1-4	up
lnc-HPS1-1	up
lnc-HPS6-1	up
lnc-HSBP1-3	up
lnc-HSD17B2-5	up
lnc-HSPA5-4	up
lnc-HYI-4	up
lnc-IBA57-2	up
lnc-IBA57-3	up
lnc-IDI1-7	up
lnc-IGF2BP3-1	up
lnc-IGSF1-2	up
lnc-IGSF9-1	up
lnc-IK-2	up
lnc-IL10-1	up
lnc-IL17RA-20	up
lnc-IL1RN-5	up
lnc-IL6R-1	up
lnc-ILK-5	up
lnc-INSRR-2	up
lnc-INTS2-2	up
lnc-IQSEC1-3	up
lnc-IRX2-8	up
lnc-ITSN2-2	up
lnc-IVD-2	up
lnc-JAKMIP2-1	up
lnc-JMJD7-2	up
lnc-JUN-5	up
lnc-KANK3-3	up
lnc-KAT2B-6	up
lnc-KBTBD2-2	up
lnc-KCNB2-3	up
lnc-KCNMB4-2	up
lnc-KCTD1-4	up
lnc-KCTD2-1	up
lnc-KCTD6-1	up
lnc-KDM4A-2	up
lnc-KDM5B-1	up
lnc-KIAA0020-5	up
lnc-KIAA0141-4	up
lnc-KIF12-1	up
lnc-KIF23-3	up
lnc-KISS1R-1	up
lnc-KLHL13-1	up
lnc-KLHL38-1	up
lnc-KLHL5-2	up
lnc-KPNA2-3	up
lnc-KRT80-4	up
lnc-KRTAP5-6-1	up
lnc-KRTCAP3-2	up
lnc-LACE1-4	up
lnc-LAMA2-3	up
lnc-LARP1-1	up
lnc-LARP1-2	up
lnc-LARP4-4	up
lnc-LDB2-3	up
lnc-LEFTY1-5	up
lnc-LEKR1-1	up
lnc-LHCGR-3	up
lnc-LHFP-1	up
lnc-LHX9-2	up
lnc-LINC00273-32	up
lnc-LIX1-1	up
lnc-LMNB1-1	up
lnc-LPCAT1-1	up
lnc-LRFN5-2	up
lnc-LRIG2-10	up
lnc-LRRC10-3	up
lnc-LRRC24-2	up
lnc-LRRC49-4	up
lnc-LRRFIP2-3	up
lnc-LTA-1	up
lnc-LUC7L2-2	up
lnc-LXN-2	up
lnc-LYL1-2	up
lnc-LYPLAL1-5	up
lnc-LYRM7-3	up
lnc-LYZL1-5	up
lnc-MAB21L1-2	up
lnc-MAF-4	up
lnc-MALT1-1	up
lnc-MAMDC4-3	up
lnc-MAN1A1-2	up
lnc-MAN2A2-3	up
lnc-MAN2C1-10	up
lnc-MAP1LC3C-3	up
lnc-MAP3K11-1	up
lnc-MARCKS-12	up
lnc-MARK1-6	up
lnc-MATN3-1	up
lnc-MB-7	up
lnc-MBD5-1	up
lnc-MBTPS2-2	up
lnc-MCTP1-2	up
lnc-MCTP2-3	up
lnc-MED10-21	up
lnc-MED24-2	up
lnc-METTL22-2	up
lnc-METTL8-1	up
lnc-MGLL-1	up
lnc-MIXL1-7	up
lnc-MKKS-8	up
lnc-MKRN3-8	up
lnc-MLLT10-3	up
lnc-MPG-2	up
lnc-MRC2-4	up
lnc-MRE11A-4	up
lnc-MRPL15-1	up
lnc-MRPS22-2	up
lnc-MRPS25-2	up
lnc-MRPS30-13	up
lnc-MRPS36-1	up
lnc-MSH2-3	up
lnc-MSL2-3	up
lnc-MTPAP-3	up
lnc-MTPAP-4	up
lnc-MTRF1-2	up
lnc-MTUS2-4	up
lnc-MTX2-3	up
lnc-MYB-11	up
lnc-MYNN-8	up
lnc-MYOC-5	up
lnc-MYOCD-3	up
lnc-MYOCD-5	up
lnc-MYOM1-3	up
lnc-N4BP2-5	up
lnc-NAA30-3	up
lnc-NAA35-2	up
lnc-NCAM2-13	up
lnc-NCR1-2	up
lnc-NCR1-3	up
lnc-NDFIP1-4	up
lnc-NDUFAF2-5	up
lnc-NEDD1-8	up
lnc-NETO1-6	up
lnc-NEU1-3	up
lnc-NFE2L3-4	up
lnc-NFKBIA-7	up
lnc-NKAIN3-3	up
lnc-NKPD1-1	up
lnc-NKX2-2-2	up
lnc-NKX2-4-5	up
lnc-NLRP3-10	up
lnc-NME7-2	up
lnc-NMI-4	up
lnc-NMS-3	up
lnc-NOS1-2	up
lnc-NPAS3-5	up
lnc-NPM2-4	up
lnc-NQO2-3	up
lnc-NR4A2-2	up
lnc-NTSR2-4	up
lnc-NTSR2-5	up
lnc-NUP210-3	up
lnc-NUPL2-3	up
lnc-NUS1-1	up
lnc-NXN-1	up
lnc-ODF2-1	up
lnc-OGT-1	up
lnc-OLFM1-4	up
lnc-OR4F29-5	up
lnc-OR51B4-4	up
lnc-ORC3-6	up
lnc-ORMDL1-3	up
lnc-OSR2-7	up
lnc-OST4-9	up
lnc-P2RX3-3	up
lnc-P2RY2-4	up
lnc-PABPC5-5	up
lnc-PABPN1L-2	up
lnc-PAFAH1B1-8	up
lnc-PAPOLA-3	up
lnc-PAPOLA-4	up
lnc-PAPPA2-6	up
lnc-PARP8-2	up
lnc-PCDH20-21	up
lnc-PCDHGC4-1	up
lnc-PCTP-2	up
lnc-PDE11A-1	up
lnc-PDE4DIP-6	up
lnc-PDE8A-5	up
lnc-PDIA4-2	up
lnc-PDIA6-1	up
lnc-PEMT-2	up
lnc-PEX11G-5	up
lnc-PGAM2-2	up
lnc-PGAP1-2	up
lnc-PGBD5-3	up
lnc-PHLDA1-4	up
lnc-PHYHIP-2	up
lnc-PIK3R3-3	up
lnc-PION-5	up
lnc-PIPOX-3	up
lnc-PIWIL3-2	up
lnc-PKN3-2	up
lnc-PLA2G10-3	up
lnc-PLAC8L1-2	up
lnc-PLAC9-2	up
lnc-PLCD3-3	up
lnc-PLCE1-1	up
lnc-PLD1-1	up
lnc-PLEKHA3-8	up
lnc-PLP1-1	up
lnc-PMP2-1	up
lnc-PMVK-6	up
lnc-PNMA6C-1	up
lnc-POF1B-2	up
lnc-POLK-6	up
lnc-POLR3G-3	up
lnc-POMP-10	up
lnc-POU5F1B-3	up
lnc-PPEF2-2	up
lnc-PPIC-7	up
lnc-PPIE-4	up
lnc-PPM1D-8	up
lnc-PPP1R14D-1	up
lnc-PPP1R18-1	up
lnc-PPP1R21-2	up
lnc-PPP2R2B-1	up
lnc-PPP2R5A-1	up
lnc-PRAGMIN.1-8	up
lnc-PRDM4-2	up
lnc-PRDX5-1	up
lnc-PRELID2-4	up
lnc-PRKRIR-4	up
lnc-PROC-6	up
lnc-PROP1-3	up
lnc-PRPF40B-2	up
lnc-PRPF4B-4	up
lnc-PRSS16-5	up
lnc-PRTFDC1-3	up
lnc-PSMC3IP-5	up
lnc-PTCH1-6	up
lnc-PTGIS-1	up
lnc-PTK2-8	up
lnc-PTPLB-1	up
lnc-PTPN11-1	up
lnc-PTPN20A-3	up
lnc-PTTG1IP-1	up
lnc-PTX3-2	up
lnc-PUF60-1	up
lnc-PUF60-2	up
lnc-PUS7-3	up
lnc-PWP2-2	up
lnc-RAB30-3	up
lnc-RAB35-4	up
lnc-RAB6B-1	up
lnc-RAD23B-4	up
lnc-RAD9A-6	up
lnc-RAI2-4	up
lnc-RAP2B-2	up
lnc-RASA2-1	up
lnc-RASGRP1-5	up
lnc-RAX2-2	up
lnc-RBBP8-4	up
lnc-RBKS-6	up
lnc-RBL1-1	up
lnc-RBM5-3	up
lnc-RCOR2-4	up
lnc-RCSD1-5	up
lnc-REG3A-2	up
lnc-RELL2-1	up
lnc-RELN-2	up
lnc-RESP18-5	up
lnc-REST-4	up
lnc-REXO1L1-3	up
lnc-RFC2-1	up
lnc-RFK-5	up
lnc-RG9MTD3-1	up
lnc-RGMA-1	up
lnc-RGS9-10	up
lnc-RHOU-3	up
lnc-RIT2-4	up
lnc-RNF113B-8	up
lnc-RNF121-5	up
lnc-RNF14-5	up
lnc-RNF150-1	up
lnc-RNF185-1	up
lnc-RNF213-1	up
lnc-RNPEPL1-1	up
lnc-ROPN1L-5	up
lnc-RP11-1134I14.8.1-6	up
lnc-RP11-167N24.6.1-4	up
lnc-RP11-195F19.29.1-1	up
lnc-RP11-1C1.5.1-9	up
lnc-RP11-272B17.2.1-4	up
lnc-RP11-325I22.2.1-3	up
lnc-RP11-498D10.4.1-1	up
lnc-RP11-503N18.3.1-4	up
lnc-RP11-57A19.3.1-1	up
lnc-RP11-585F1.10.1-2	up
lnc-RP11-603J24.9.1-5	up
lnc-RP11-62N21.1.1-8	up
lnc-RP11-63E5.6.1-1	up
lnc-RP11-77K12.1.1-3	up
lnc-RP11-93B14.6.1-4	up
lnc-RP1L1-4	up
lnc-RP4-604K5.1.1-2	up
lnc-RP5-1086D14.3.1-1	up
lnc-RPL19-6	up
lnc-RPL37-1	up
lnc-RPL7L1-2	up
lnc-RPL9-2	up
lnc-RPLP0-2	up
lnc-RPP40-7	up
lnc-RPS16-2	up
lnc-RPS17-2	up
lnc-RPS29-3	up
lnc-RPS6KA3-3	up
lnc-RPSAP58-4	up
lnc-RPUSD2-2	up
lnc-RREB1-7	up
lnc-RRM1-2	up
lnc-RSAD2-1	up
lnc-RSBN1-5	up
lnc-RTEL1.1-2	up
lnc-RTL1-8	up
lnc-RUNDC3A-5	up
lnc-RUNX1-12	up
lnc-SAG-9	up
lnc-SAMD9-1	up
lnc-SAMHD1-2	up
lnc-SAP30-4	up
lnc-SBK2-1	up
lnc-SCGN-5	up
lnc-SCIN-1	up
lnc-SEPT6-1	up
lnc-SERHL2-4	up
lnc-SERPINC1-6	up
lnc-SERTAD2-4	up
lnc-SFMBT1-2	up
lnc-SH2D6-1	up
lnc-SH3BGR-2	up
lnc-SHANK3-2	up
lnc-SHPRH-7	up
lnc-SIX2-3	up
lnc-SIX2-9	up
lnc-SLC10A6-1	up
lnc-SLC1A1-6	up
lnc-SLC24A3-2	up
lnc-SLC24A5-3	up
lnc-SLC24A5-8	up
lnc-SLC25A29-3	up
lnc-SLC25A32-3	up
lnc-SLC25A48-4	up
lnc-SLC27A2-1	up
lnc-SLC30A5-2	up
lnc-SLC35F5-14	up
lnc-SLC39A10-5	up
lnc-SLC44A3-2	up
lnc-SLC45A3-1	up
lnc-SLC45A4-2	up
lnc-SLCO2B1-3	up
lnc-SLTM-1	up
lnc-SLTM-5	up
lnc-SMAD4-2	up
lnc-SMG1-3	up
lnc-SMTN-4	up
lnc-SNRPB-2	up
lnc-SNRPB-3	up
lnc-SNRPD1-3	up
lnc-SNRPD1-7	up
lnc-SNRPD2-2	up
lnc-SNX10-5	up
lnc-SNX13-1	up
lnc-SNX7-1	up
lnc-SOAT2-1	up
lnc-SOCS6-5	up
lnc-SORCS2-2	up
lnc-SOX15-2	up
lnc-SPACA4-1	up
lnc-SPC25-3	up
lnc-SPC25-4	up
lnc-SPHKAP-3	up
lnc-SPINT2-2	up
lnc-SPRY1-3	up
lnc-SPTSSB-2	up
lnc-SRCRB4D-2	up
lnc-SRGAP2-1	up
lnc-SRGAP3-6	up
lnc-SRL-1	up
lnc-SRP68-2	up
lnc-SRRM3-3	up
lnc-SSPN-6	up
lnc-SSTR4-14	up
lnc-ST6GALNAC2-2	up
lnc-ST6GALNAC4-1	up
lnc-STAC-2	up
lnc-STAM2-2	up
lnc-STAU2-4	up
lnc-STH-4	up
lnc-STIL-3	up
lnc-STIL-5	up
lnc-STK17A-4	up
lnc-STK35-3	up
lnc-STOX2-2	up
lnc-STRBP-11	up
lnc-STX11-3	up
lnc-STX18-1	up
lnc-STYK1-1	up
lnc-STYXL1-2	up
lnc-SUOX-3	up
lnc-SUPT6H-6	up
lnc-SUSD4-2	up
lnc-SV2B-2	up
lnc-SYDE1-3	up
lnc-SYNCRIP-4	up
lnc-SYNE1-2	up
lnc-SYVN1-2	up
lnc-TAC3-1	up
lnc-TAF1-2	up
lnc-TAF12-4	up
lnc-TAF2-3	up
lnc-TAF6-2	up
lnc-TAOK3-1	up
lnc-TATDN3-1	up
lnc-TBC1D12-2	up
lnc-TBC1D20-1	up
lnc-TBCB-3	up
lnc-TBCCD1-5	up
lnc-TCEB3-2	up
lnc-TCN2-1	up
lnc-TCTEX1D1-4	up
lnc-TDO2-4	up
lnc-TDRKH-1	up
lnc-TESK2-1	up
lnc-TFF3-1	up
lnc-TFF3-3	up
lnc-TH1L-2	up
lnc-THAP11-1	up
lnc-THAP4-3	up
lnc-TIGD3-1	up
lnc-TIMM21-6	up
lnc-TLCD2-3	up
lnc-TMC1-1	up
lnc-TMC5-1	up
lnc-TMCO5A-5	up
lnc-TMED3-2	up
lnc-TMEM106C-7	up
lnc-TMEM120B-4	up
lnc-TMEM167B-3	up
lnc-TMEM17-12	up
lnc-TMEM179-6	up
lnc-TMEM180-4	up
lnc-TMEM198-1	up
[truncated: 108 more rows]
